# Supplementary material for: Structural and Functional Impairments of Reconstituted High-Density Lipoprotein by Incorporation of Recombinant β-Amyloid42
Source: Molecules. 2021 Jul 16;26(14):4317. doi: 10.3390/molecules26144317 (PMC8303321; doi:10.3390/molecules26144317)
Supplement: Supplementary file 1 [file molecules-26-04317-s001.zip]

Archive with 1 entries (1 files):
- molecules-1276323-supplementary.pdf
